# Supplementary material for: Whole genome sequence and annotation dataset of rare actinobacteria, Barrientosiimonas humi gen. nov., sp. nov. 39T from Antarctica
Source: Data Brief. 2023 Oct 12;51:109657. doi: 10.1016/j.dib.2023.109657 (PMC10590835; doi:10.1016/j.dib.2023.109657)
Supplement: Supplementary file 1 [file mmc1.zip]

Archive with 8 entries (8 files):
- Fig. 1@Table S1 GO functional classification analysis using eggNOG-mapper.xlsx
- Fig. 2@Table S2 COG functional classification analysis among 25 categories using eggNOG-mapper.xlsx
- Fig. 3@Table S3 KEGG functional classification  by the number of mapped enzymes using eggNOG-mapper (1).xlsx
- Fig. S1. BUSCO genome assembly, transcriptome and gene set (proteins) completeness assessment.xlsx
- Fig. S2. Protein sequence similarities using BLASTX and Blast2GO analysis.xlsx
- Fig. S3. Protein sequence similarities using eggNOG-mapper analysis.xlsx
- Fig. S4. Top-hit species distribution using BLASTX analysis.xlsx
- Fig. S5. Taxonomic group distribution analysis using eggNOG-mapper.xlsx
