# Supplementary material for: Whole genome sequence and annotation dataset of rare actinobacteria, Barrientosiimonas humi gen. nov., sp. nov. 39T from Antarctica
Source: Data Brief. 2023 Oct 12;51:109657. doi: 10.1016/j.dib.2023.109657 (PMC10590835; doi:10.1016/j.dib.2023.109657)
Supplement: Supplementary file 1 [file mmc1.zip › Fig. 1@Table S1 GO functional classification analysis using eggNOG-mapper.xlsx]

## Sheet: GO functional classification
										Table S1 GO functional classification analysis using eggNOG-mapper.
										GO Term	GO functional classification	Total number	Percentage (%)	p-value	Term description
		EggNOG-mapper		Total number						GO:0044464	Cellular Component	618	75.3	Ml	cell part
		Gene		821						GO:0005623	Cellular Component	618	75.3	Ml	cell
		Annotated Genes		821						GO:0016020	Cellular Component	356	43.4	Ml	membrane
		GO Terms	Biological	701						GO:0032991	Cellular Component	125	15.2	Ml	protein-containing complex
			Cellular	629						GO:0043226	Cellular Component	70	8.5	Ml	organelle
			Function	608						GO:0044422	Cellular Component	56	6.8	Ml	organelle part
			Total	1938						GO:0044425	Cellular Component	56	6.8	Ml	membrane part
										GO:0005576	Cellular Component	49	6	Ml	extracellular region
										GO:0031974	Cellular Component	6	0.7	Ml	membrane-enclosed lumen
										GO:0009295	Cellular Component	4	0.5	Ml	nucleoid
										GO:0044421	Cellular Component	2	0.2	Ml	extracellular region part
										GO:0003824	Molecular Function	456	55.5	Ml	catalytic activity
										GO:0005488	Molecular Function	305	37.1	Ml	binding
										GO:0005198	Molecular Function	50	6.1	Ml	structural molecule activity
										GO:0005215	Molecular Function	25	3	Ml	transporter activity
										GO:0140110	Molecular Function	15	1.8	Ml	transcription regulator activity
										GO:0098772	Molecular Function	6	0.7	Ml	molecular function regulator
										GO:0016209	Molecular Function	4	0.5	Ml	antioxidant activity
										GO:0140104	Molecular Function	1	0.1	Ml	molecular carrier activity
										GO:0045182	Molecular Function	1	0.1	Ml	translation regulator activity
										GO:0060089	Molecular Function	1	0.1	Ml	molecular transducer activity
										GO:0031386	Molecular Function	1	0.1	Ml	protein tag
										GO:0009987	Biological Process	569	69.3	Ml	cellular process
										GO:0008152	Biological Process	564	68.7	Ml	metabolic process
										GO:0040007	Biological Process	272	33.1	Ml	growth
										GO:0050896	Biological Process	152	18.5	Ml	response to stimulus
										GO:0071840	Biological Process	114	13.9	Ml	cellular component organization or biogenesis
										GO:0065007	Biological Process	110	13.4	Ml	biological regulation
										GO:0050789	Biological Process	94	11.4	Ml	regulation of biological process
										GO:0051704	Biological Process	47	5.7	Ml	multi-organism process
										GO:0051179	Biological Process	40	4.9	Ml	localization
										GO:0048519	Biological Process	31	3.8	Ml	negative regulation of biological process
										GO:0048518	Biological Process	26	3.2	Ml	positive regulation of biological process
	Fig. 1. GO functional classification analysis using eggNOG-mapper. GO terms were assigned at GO annotation level 2.									GO:0098754	Biological Process	9	1.1	Ml	detoxification
										GO:0032502	Biological Process	8	1	Ml	developmental process
	The results were summarized in terms of three functional groups, namely, cellular component, molecular function, and biological process. The right y-axis indicated the number of genes in a category. The left y-axis indicated the percentage of a specific category of genes in that main category.									GO:0023052	Biological Process	8	1	Ml	signaling
										GO:0002376	Biological Process	5	0.6	Ml	immune system process
										GO:0032501	Biological Process	2	0.2	Ml	multicellular organismal process
										GO:0000003	Biological Process	2	0.2	Ml	reproduction
										GO:0022414	Biological Process	2	0.2	Ml	reproductive process
										GO:0008283	Biological Process	2	0.2	Ml	cell proliferation
										GO:0022610	Biological Process	2	0.2	Ml	biological adhesion
										GO:0019740	Biological Process	2	0.2	Ml	nitrogen utilization
										GO:0048511	Biological Process	1	0.1	Ml	rhythmic process
										GO:0001906	Biological Process	1	0.1	Ml	cell killing
										GO:0007610	Biological Process	1	0.1	Ml	behavior
