# Supplementary material for: Whole genome sequence and annotation dataset of rare actinobacteria, Barrientosiimonas humi gen. nov., sp. nov. 39T from Antarctica
Source: Data Brief. 2023 Oct 12;51:109657. doi: 10.1016/j.dib.2023.109657 (PMC10590835; doi:10.1016/j.dib.2023.109657)
Supplement: Supplementary file 1 [file mmc1.zip › Fig. 2@Table S2 COG functional classification analysis among 25 categories using eggNOG-mapper.xlsx]

## Sheet: COG functional classification
	Table S2 COG functional classification analysis among 25 categories using eggNOG-mapper.
		COG functional classification	COG category	Number of genes	Total number	COG category description	Percentage (%)
	2566	Information Storage and Processing	J	177	644	Translation, ribosomal structure and biogenesis	5.5836	20.3155
			A	1		RNA processing and modification	0.0315457
			K	282		Transcription	8.8959
			L	182		Replication, recombination and repair	5.74132
			B	2		Chromatin structure and dynamics	0.0630915
		Cellular Processes and Signaling	D	44	513	Cell cycle control, cell division, chromosome partitioning	1.38801	16.183
			Y	0		Nuclear structure	0
			V	74		Defence mechanisms	2.33438
			T	111		Signal transduction mechanisms	3.50158
			M	155		Cell wall/membrane/envelope biogenesis	4.88959
			N	7		Cell motility	0.22082
			Z	2		Cytoskeleton	0.0630915
			W	0		Extracellular structures	0
			U	34		Intracellular trafficking, secretion, and vesicular transport	1.07256
			O	86		Posttranslational modification, protein turnover, chaperones	2.71293
			X	0		Mobilome: prophages, transposons	0
		Metabolism	C	220	1409	Energy production and conversion	6.94006	44.4479
			G	213		Carbohydrate transport and metabolism	6.71924
			E	309		Amino acid transport and metabolism	9.74763
			F	97		Nucleotide transport and metabolism	3.05994
			H	134		Coenzyme transport and metabolism	4.22713
			I	139		Lipid transport and metabolism	4.38486
			P	200		Inorganic ion transport and metabolism	6.30915
			Q	97		Secondary metabolites biosynthesis, transport and catabolism	3.05994
	604	Poorly Characterized	R	0	604	General function prediction only	0	19.0536
			S	604		Function unknown	19.0536
		Total		3170	3170		100	100
										J	Translation, ribosomal structure and biogenesis
										A	RNA processing and modification
										K	Transcription
										L	Replication, recombination and repair
										B	Chromatin structure and dynamics
										D	Cell cycle control, cell division, chromosome partitioning
										Y	Nuclear structure
										V	Defence mechanisms
										T	Signal transduction mechanisms
										M	Cell wall/membrane/envelope biogenesis
										N	Cell motility
										Z	Cytoskeleton
										W	Extracellular structures
										U	Intracellular trafficking, secretion, and vesicular transport
										O	Posttranslational modification, protein turnover, chaperones
										X	Mobilome: prophages, transposons
										C	Energy production and conversion
										G	Carbohydrate transport and metabolism
										E	Amino acid transport and metabolism
										F	Nucleotide transport and metabolism
										H	Coenzyme transport and metabolism
										I	Lipid transport and metabolism
										P	Inorganic ion transport and metabolism
										Q	Secondary metabolites biosynthesis, transport and catabolism
										R	General function prediction only
										S	Function unknown
	Fig. 2. COG functional classification analysis among 25 categories using eggNOG-mapper.
