# Supplementary material for: Whole genome sequence and annotation dataset of rare actinobacteria, Barrientosiimonas humi gen. nov., sp. nov. 39T from Antarctica
Source: Data Brief. 2023 Oct 12;51:109657. doi: 10.1016/j.dib.2023.109657 (PMC10590835; doi:10.1016/j.dib.2023.109657)
Supplement: Supplementary file 1 [file mmc1.zip › Fig. 3@Table S3 KEGG functional classification by the number of mapped enzymes using eggNOG-mapper (1).xlsx]

## Sheet: KEGG functional classification
	Table S3 KEGG functional classification by the number of mapped enzymes using eggNOG-mapper.
	Functional category	KEGG pathways classification	Pathway	Pathway ID	Enzs in pathway	Number of enzs	%	Number of enzs	%
	Cellular processes	Cell growth and death	Apoptosis - fly	map04214	1	25	0.550903	136	2.99691
			Cell cycle - Caulobacter	map04112	13
			Ferroptosis	map04216	5
			Meiosis - yeast	map04113	2
			Necroptosis	map04217	4
		Cell motility	Bacterial chemotaxis	map02030	1	2	0.0440723
			Flagellar assembly	map02040	1
		Cellular community - prokaryotes	Biofilm formation - Escherichia coli	map02026	8	89	1.96122
			Biofilm formation - Pseudomonas aeruginosa	map02025	5
			Biofilm formation - Vibrio cholerae	map05111	6
			Quorum sensing	map02024	70
		Transport and catabolism	Autophagy - yeast	map04138	1	20	0.440723
			Lysosome	map04142	2
			Peroxisome	map04146	17
	Environmental information processing	Membrane transport	ABC transporters	map02010	110	127	2.79859	205	4.51741
			Bacterial secretion system	map03070	16
			Phosphotransferase system (PTS)	map02060	1
		Signal transduction	AMPK signaling pathway	map04152	2	78	1.71882
			cAMP signaling pathway	map04024	2
			FoxO signaling pathway	map04068	5
			HIF-1 signaling pathway	map04066	6
			MAPK signaling pathway - fly	map04013	1
			MAPK signaling pathway - plant	map04016	5
			MAPK signaling pathway - yeast	map04011	3
			Phosphatidylinositol signaling system	map04070	4
			PI3K-Akt signaling pathway	map04151	1
			Two-component system	map02020	49
	Genetic information processing	Folding, sorting and degradation	Proteasome	map03050	3	57	1.25606	283	6.23623
			Protein export	map03060	21
			RNA degradation	map03018	20
			Sulfur relay system	map04122	13
		Replication and repair	Base excision repair	map03410	27	130	2.8647
			DNA replication	map03030	26
			Homologous recombination	map03440	30
			Mismatch repair	map03430	25
			Non-homologous end-joining	map03450	5
			Nucleotide excision repair	map03420	17
		Transcription	Basal transcription factors	map03022	1	5	0.110181
			RNA polymerase	map03020	4
		Translation	Aminoacyl-tRNA biosynthesis	map00970	31	91	2.00529
			Ribosome	map03010	55
			Ribosome biogenesis in eukaryotes	map03008	3
			RNA transport	map03013	2
	Human diseases	Cancer: overview	Central carbon metabolism in cancer	map05230	11	16	0.352578	113	2.49008
			MicroRNAs in cancer	map05206	2					Fig. 3. KEGG functional classification by the number of mapped enzymes using eggNOG-mapper. The KEGG pathways were divided into six classifications, which were cellular processes, environmental information processing, genetic information processing, human diseases, metabolism, and organismal systems.
			Pathways in cancer	map05200	1
			Proteoglycans in cancer	map05205	1
			Viral carcinogenesis	map05203	1
		Cancer: specific types	Bladder cancer	map05219	2	3	0.0661084
			Renal cell carcinoma	map05211	1
		Cardiovascular disease	Fluid shear stress and atherosclerosis	map05418	4	4	0.0881446
		Drug resistance: antimicrobial	beta-Lactam resistance	map01501	11	27	0.594976
			Cationic antimicrobial peptide (CAMP) resistance	map01503	7
			Vancomycin resistance	map01502	9
		Drug resistance: antineoplastic	Antifolate resistance	map01523	10	11	0.242398
			Platinum drug resistance	map01524	1
		Endocrine and metabolic disease	Cushing syndrome	map04934	1	10	0.220361
			Insulin resistance	map04931	1
			Insulin resistance	map04931	3
			Non-alcoholic fatty liver disease (NAFLD)	map04932	2
			Type I diabetes mellitus	map04940	2
			Type II diabetes mellitus	map04930	1
		Immune disease	Primary immunodeficiency	map05340	4	4	0.0881446
		Infectious disease: bacterial	Epithelial cell signaling in Helicobacter pylori infection	map05120	3	15	0.330542
			Legionellosis	map05134	5
			Pertussis	map05133	2
			Tuberculosis	map05152	5
		Infectious disease: parasitic	African trypanosomiasis	map05143	2	3	0.0661084
			Chagas disease (American trypanosomiasis)	map05142	1
		Infectious disease: viral	Human papillomavirus infection	map05165	1	1	0.0220361
		Neurodegenerative disease	Alzheimer disease	map05010	4	16	0.352578
			Amyotrophic lateral sclerosis (ALS)	map05014	5
			Huntington disease	map05016	5
			Parkinson disease	map05012	2
		Substance dependence	Alcoholism	map05034	1	3	0.0661084
			Amphetamine addiction	map05031	1
			Cocaine addiction	map05030	1
	Metabolism	Amino acid metabolism	Alanine, aspartate and glutamate metabolism	map00250	32	368	8.1093	3715	81.8643
			Arginine and proline metabolism	map00330	20
			Arginine biosynthesis	map00220	21
			Cysteine and methionine metabolism	map00270	33
			Glycine, serine and threonine metabolism	map00260	55
			Histidine metabolism	map00340	22
			Lysine biosynthesis	map00300	20
			Lysine degradation	map00310	20
			Phenylalanine metabolism	map00360	29
			Phenylalanine, tyrosine and tryptophan biosynthesis	map00400	23
			Tryptophan metabolism	map00380	25
			Tyrosine metabolism	map00350	17
			Valine, leucine and isoleucine biosynthesis	map00290	15
			Valine, leucine and isoleucine degradation	map00280	36
		Biosynthesis of other secondary metabolites	Acarbose and validamycin biosynthesis	map00525	4	63	1.38828
			Betalain biosynthesis	map00965	1
			Caffeine metabolism	map00232	1
			Carbapenem biosynthesis	map00332	4
			Flavone and flavonol biosynthesis	map00944	1
			Flavonoid biosynthesis	map00941	1
			Glucosinolate biosynthesis	map00966	1
			Isoflavonoid biosynthesis	map00943	1
			Isoquinoline alkaloid biosynthesis	map00950	1
			Monobactam biosynthesis	map00261	11
			Neomycin, kanamycin and gentamicin biosynthesis	map00524	4
			Novobiocin biosynthesis	map00401	5
			Penicillin and cephalosporin biosynthesis	map00311	1
			Phenazine biosynthesis	map00405	2
			Phenylpropanoid biosynthesis	map00940	3
			Prodigiosin biosynthesis	map00333	2
			Stilbenoid, diarylheptanoid and gingerol biosynthesis	map00945	1
			Streptomycin biosynthesis	map00521	16
			Tropane, piperidine and pyridine alkaloid biosynthesis	map00960	3
		Carbohydrate metabolism	Amino sugar and nucleotide sugar metabolism	map00520	50	484	10.6655
			Ascorbate and aldarate metabolism	map00053	7
			Butanoate metabolism	map00650	36
			C5-Branched dibasic acid metabolism	map00660	9
			Citrate cycle (TCA cycle)	map00020	33
			Fructose and mannose metabolism	map00051	26
			Galactose metabolism	map00052	26
			Glycolysis / Gluconeogenesis	map00010	57
			Glyoxylate and dicarboxylate metabolism	map00630	49
			Inositol phosphate metabolism	map00562	13
			Pentose and glucuronate interconversions	map00040	13
			Pentose phosphate pathway	map00030	32
			Prion diseases	map05020	2
			Propanoate metabolism	map00640	41
			Pyruvate metabolism	map00620	57
			Starch and sucrose metabolism	map00500	33
		Energy metabolism	Carbon fixation in photosynthetic organisms	map00710	18	201	4.42926
			Carbon fixation pathways in prokaryotes	map00720	35
			Methane metabolism	map00680	43
			Nitrogen metabolism	map00910	17
			Oxidative phosphorylation	map00190	58
			Photosynthesis	map00195	9
			Photosynthesis - antenna proteins	map00196	1
			Sulfur metabolism	map00920	20
		Global and overview maps	2-Oxocarboxylic acid metabolism	map01210	34	1875	41.3178
			Biosynthesis of amino acids	map01230	131
			Biosynthesis of antibiotics	map01130	251
			Biosynthesis of secondary metabolites	map01110	310
			Carbon metabolism	map01200	137
			Degradation of aromatic compounds	map01220	13
			Fatty acid metabolism	map01212	28
			Metabolic pathways	map01100	700
			Microbial metabolism in diverse environments	map01120	271
		Glycan biosynthesis and metabolism	Glycosaminoglycan degradation	map00531	5	47	1.0357
			Glycosphingolipid biosynthesis - ganglio series	map00604	1
			Glycosphingolipid biosynthesis - globo and isoglobo series	map00603	2
			Lipopolysaccharide biosynthesis	map00540	7
			Mannose type O-glycan biosynthesis	map00515	1
			N-Glycan biosynthesis	map00510	2
			Other glycan degradation	map00511	5
			Other types of O-glycan biosynthesis	map00514	1
			Peptidoglycan biosynthesis	map00550	22
			Various types of N-glycan biosynthesis	map00513	1
		Lipid metabolism	alpha-Linolenic acid metabolism	map00592	4	112	2.46805
			Arachidonic acid metabolism	map00590	1
			Biosynthesis of unsaturated fatty acids	map01040	6
			Ether lipid metabolism	map00565	2
			Fatty acid biosynthesis	map00061	12
			Fatty acid degradation	map00071	34
			Glycerolipid metabolism	map00561	22
			Glycerophospholipid metabolism	map00564	19
			Linoleic acid metabolism	map00591	1
			Sphingolipid metabolism	map00600	2
			Steroid biosynthesis	map00100	1
			Steroid hormone biosynthesis	map00140	1
			Synthesis and degradation of ketone bodies	map00072	7
		Metabolism of cofactors and vitamins	Biotin metabolism	map00780	9	164	3.61393
			Folate biosynthesis	map00790	24
			Lipoic acid metabolism	map00785	2
			Nicotinate and nicotinamide metabolism	map00760	24
			One carbon pool by folate	map00670	17
			Pantothenate and CoA biosynthesis	map00770	17
			Porphyrin and chlorophyll metabolism	map00860	26
			Retinol metabolism	map00830	2
			Riboflavin metabolism	map00740	10
			Thiamine metabolism	map00730	18
			Ubiquinone and other terpenoid-quinone biosynthesis	map00130	9
			Vitamin B6 metabolism	map00750	6
		Metabolism of other amino acids	beta-Alanine metabolism	map00410	20	76	2.04576
			Cyanoamino acid metabolism	map00460	7
			D-Alanine metabolism	map00473	5
			D-Glutamine and D-glutamate metabolism	map00471	7
			Glutathione metabolism	map00480	13
			Phosphonate and phosphinate metabolism	map00440	2
			Selenocompound metabolism	map00450	16
			Taurine and hypotaurine metabolism	map00430	6
		Metabolism of terpenoids and polyketides	Biosynthesis of ansamycins	map01051	4	53	1.16792
			Biosynthesis of enediyne antibiotics	map01059	1
			Biosynthesis of siderophore group nonribosomal peptides	map01053	1
			Biosynthesis of vancomycin group antibiotics	map01055	4
			Geraniol degradation	map00281	7
			Insect hormone biosynthesis	map00981	4
			Limonene and pinene degradation	map00903	8
			Nonribosomal peptide structures	map01054	1
			Polyketide sugar unit biosynthesis	map00523	5
			Terpenoid backbone biosynthesis	map00900	17
			Zeatin biosynthesis	map00908	1
		Nucleotide metabolism	Purine metabolism	map00230	100	163	3.59189
			Pyrimidine metabolism	map00240	63
		Xenobiotics biodegradation and metabolism	Aminobenzoate degradation	map00627	17	109	2.40194
			Atrazine degradation	map00791	4
			Benzoate degradation	map00362	19
			Caprolactam degradation	map00930	5
			Chloroalkane and chloroalkene degradation	map00625	11
			Chlorocyclohexane and chlorobenzene degradation	map00361	8
			Drug metabolism - cytochrome P450	map00982	3
			Drug metabolism - other enzymes	map00983	19
			Ethylbenzene degradation	map00642	2
			Fluorobenzoate degradation	map00364	3
			Metabolism of xenobiotics by cytochrome P450	map00980	2
			Naphthalene degradation	map00626	4
			Polycyclic aromatic hydrocarbon degradation	map00624	1
			Steroid degradation	map00984	1
			Styrene degradation	map00643	5
			Toluene degradation	map00623	4
			Xylene degradation	map00622	1
	Organismal systems	Aging	Longevity regulating pathway	map04211	4	21	0.462759	86	1.89511
			Longevity regulating pathway - multiple species	map04213	8
			Longevity regulating pathway - worm	map04212	9
		Circulatory system	Cardiac muscle contraction	map04260	1	1	0.0220361
		Digestive system	Protein digestion and absorption	map04974	1	1	0.0220361
		Endocrine system	Adipocytokine signaling pathway	map04920	2	36	0.793301
			Adipocytokine signaling pathway	map04920	4
			Glucagon signaling pathway	map04922	2
			Glucagon signaling pathway	map04922	8
			Insulin signaling pathway	map04910	1
			Insulin signaling pathway	map04910	1
			PPAR signaling pathway	map03320	13
			Prolactin signaling pathway	map04917	1
			Renin-angiotensin system	map04614	2
			Thyroid hormone signaling pathway	map04919	1
			Thyroid hormone synthesis	map04918	1
		Environmental adaptation	Plant-pathogen interaction	map04626	1	10	0.220361
			Thermogenesis	map04714	9
		Excretory system	Proximal tubule bicarbonate reclamation	map04964	2	2	0.0440723
		Immune system	Hematopoietic cell lineage	map04640	1	6	0.132217
			NOD-like receptor signaling pathway	map04621	3
			RIG-I-like receptor signaling pathway	map04622	2
		Nervous system	Dopaminergic synapse	map04728	1	9	0.198325
			GABAergic synapse	map04727	3
			Glutamatergic synapse	map04724	3
			Retrograde endocannabinoid signaling	map04723	1
			Serotonergic synapse	map04726	1
		Total				4538	100.371	4538	100
