# Supplementary material for: Whole genome sequence and annotation dataset of rare actinobacteria, Barrientosiimonas humi gen. nov., sp. nov. 39T from Antarctica
Source: Data Brief. 2023 Oct 12;51:109657. doi: 10.1016/j.dib.2023.109657 (PMC10590835; doi:10.1016/j.dib.2023.109657)
Supplement: Supplementary file 1 [file mmc1.zip › Fig. S1. BUSCO genome assembly, transcriptome and gene set (proteins) completeness assessment.xlsx]

## Sheet: BUSCO completeness assessment
	BUSCO completeness for genome	C:99.4%[S:99.4%,D:0.0%],F:0.3%,M:0.3%,n:352
%
99.4318	350	Complete BUSCOs (C)
99.4318	350	Complete (C) and single-copy (S)
0	0	Complete (C) and duplicated (D)
0.284091	1	Fragmented (F)
0.284091	1	Missing (M)
100	352	Total BUSCO groups searched
	BUSCO completeness for transcripts	C:99.2%[S:98.3%,D:0.9%],F:0.3%,M:0.5%,n:352
%
99.2	349	Complete BUSCOs (C)
98.2955	346	Complete (C) and single-copy (S)
0.852273	3	Complete (C) and duplicated (D)
0.284091	1	Fragmented (F)
0.568182	2	Missing (M)
100	352	Total BUSCO groups searched
	BUSCO completeness for proteins	C:99.2%[S:98.3%,D:0.9%],F:0.3%,M:0.5%,n:352
%
99.2	349	Complete BUSCOs (C)
98.2955	346	Complete (C) and single-copy (S)
0.852273	3	Complete (C) and duplicated (D)
0.284091	1	Fragmented (F)
0.568182	2	Missing (M)
100	352	Total BUSCO groups searched
			Fig. S1. BUSCO genome assembly, transcriptome and gene set (proteins) completeness assessment.
			(A) Horizontal stacked bar shown BUSCO genome assembly assessment. (B) Horizontal stacked bar shown BUSCO transcriptome assessment. (C) Horizontal stacked bar shown BUSCO gene set (proteins) assessment.
