# Supplementary material for: Whole genome sequence and annotation dataset of rare actinobacteria, Barrientosiimonas humi gen. nov., sp. nov. 39T from Antarctica
Source: Data Brief. 2023 Oct 12;51:109657. doi: 10.1016/j.dib.2023.109657 (PMC10590835; doi:10.1016/j.dib.2023.109657)
Supplement: Supplementary file 1 [file mmc1.zip › Fig. S2. Protein sequence similarities using BLASTX and Blast2GO analysis.xlsx]

## Sheet: Protein sequence similarities
Annotation	Details	Number	Percentage (%)
	Total Number of proteins	3318	100
BLAST & Blast2GO	Number of proteins with refseq blast hit	3166	95.4189
	Number of proteins with swissprot blast hit	2369	71.3984
	Number of proteins with GO annotation	2097	63.2007
	Number of proteins with EC annotation	847	25.5274
	Number of proteins with KEGG annotation	342	10.3074
				Fig. S2. Protein sequence similarities using BLASTX and Blast2GO analysis. The bar chart shows the proportion of BLASTX and Blast2GO functional annotation.
