# Supplementary material for: Whole genome sequence and annotation dataset of rare actinobacteria, Barrientosiimonas humi gen. nov., sp. nov. 39T from Antarctica
Source: Data Brief. 2023 Oct 12;51:109657. doi: 10.1016/j.dib.2023.109657 (PMC10590835; doi:10.1016/j.dib.2023.109657)
Supplement: Supplementary file 1 [file mmc1.zip › Fig. S3. Protein sequence similarities using eggNOG-mapper analysis.xlsx]

## Sheet: Protein sequence similarities
Annotation	Details	Number	Percentage (%)
	Total Number of proteins	3318	100
eggNOG-mapper	Number of proteins with matched seed orthologs	3098	93.3695
	Number of proteins with GO annotation	821	24.7438
	Number of proteins with EC annotation	1138	34.2978
	Number of proteins with KEGG annotation	1231	37.1007
	Number of proteins with COG annotation	2907	87.613
	Number of proteins with CAZy annotation	46	1.38638
	Number of proteins with BiGG (Reactions) annotation	215	6.47981
				Fig. S3. Protein sequence similarities using eggNOG-mapper v2.0.0 analysis based on eggNOG v5.0. The bar chart shows the proportion of eggNOG-mapper functional annotation.
