# Supplementary material for: Whole genome sequence and annotation dataset of rare actinobacteria, Barrientosiimonas humi gen. nov., sp. nov. 39T from Antarctica
Source: Data Brief. 2023 Oct 12;51:109657. doi: 10.1016/j.dib.2023.109657 (PMC10590835; doi:10.1016/j.dib.2023.109657)
Supplement: Supplementary file 1 [file mmc1.zip › Fig. S4. Top-hit species distribution using BLASTX analysis.xlsx]

## Sheet: Top-hit species distribution
Top-hit species	Total number	Percentage (%)
Demetria terragena	1186	37.4605
Luteipulveratus mongoliensis	517	16.3298
Luteipulveratus halotolerans	495	15.6349
Flexivirga sp.	49	1.54769
Yimella sp.	44	1.38977
Nocardioides sp.	34	1.07391
Calidifontibacter indicus	29	0.915982
Propionibacteriaceae bacterium	21	0.663298
Tetrasphaera remsis	19	0.600126
Janibacter sp.	17	0.536955
Phycicoccus sp.	14	0.442198
Dermacoccus nishinomiyaensis	14	0.442198
Arthrobacter sp.	14	0.442198
Branchiibius hedensis	13	0.410613
Tetrasphaera japonica	12	0.379027
unclassified Propionibacteriaceae	11	0.347442
Streptomyces sp.	11	0.347442
Phycicoccus cremeus	11	0.347442
Dermacoccus sp.	11	0.347442
Others	644	20.3411
Total	3166	100
				Fig. S4. Top-hit species distribution using BLASTX analysis.
