# Supplementary material for: Whole genome sequence and annotation dataset of rare actinobacteria, Barrientosiimonas humi gen. nov., sp. nov. 39T from Antarctica
Source: Data Brief. 2023 Oct 12;51:109657. doi: 10.1016/j.dib.2023.109657 (PMC10590835; doi:10.1016/j.dib.2023.109657)
Supplement: Supplementary file 1 [file mmc1.zip › Fig. S5. Taxonomic group distribution analysis using eggNOG-mapper.xlsx]

## Sheet: Taxonomic group distribution
Taxonomic group	Total Number	Percentage (%)
Dermacoccaceae	1591	51.3557
Actinobacteria	555	17.9148
Intrasporangiaceae	383	12.3628
Propionibacteriales	118	3.80891
Bacteria	81	2.61459
Pseudonocardiales	43	1.38799
Micromonosporales	38	1.2266
Dermatophilaceae	36	1.16204
Nocardiaceae	35	1.12976
Micrococcaceae	33	1.0652
Frankiales	28	0.903809
Gordoniaceae	23	0.742414
Mycobacteriaceae	22	0.710136
Microbacteriaceae	20	0.645578
Streptosporangiales	14	0.451904
Brevibacteriaceae	11	0.355068
Dermabacteraceae	7	0.225952
Corynebacteriaceae	7	0.225952
Promicromonosporaceae	6	0.193673
Others	47	1.51711
Total	3098	100
				Fig. S5. Taxonomic group distribution analysis using eggNOG-mapper v2.0.0 analysis based on eggNOG v5.0.
